# Supplementary material for: Combining Solid and Liquid Biopsy for Therapy Monitoring in Esophageal Cancer
Source: Int J Mol Sci. 2023 Jun 26;24(13):10673. doi: 10.3390/ijms241310673 (PMC10341643; doi:10.3390/ijms241310673)
Supplement: Supplementary file 1 [file ijms-24-10673-s001.zip]

Archive with 1 entries (1 files):
- ijms-2316269-supplementary.xlsx
